# Supplementary material for: Interactions between Severe Allergy and Anxiety in Anti-SARS-CoV-2 Vaccinees
Source: Vaccines (Basel). 2022 Nov 30;10(12):2047. doi: 10.3390/vaccines10122047 (PMC9783305; doi:10.3390/vaccines10122047)
Supplement: Supplementary file 1 [file vaccines-10-02047-s001.zip]

Archive with 1 entries (1 files):
- vaccines-2030421-supplementary.pdf
